# Supplementary material for: Gene expression-based risk score in diffuse large B-cell lymphoma
Source: Oncotarget. 2012 Dec 31;3(12):1700–10. doi: 10.18632/oncotarget.807 (PMC3681505; doi:10.18632/oncotarget.807)
Supplement: Supplementary file 2 [file oncotarget-03-1700-s002.xlsx]

## Sheet: supp table 1
Gene expression-based risk score in diffuse large B-cell lymphoma - Bret et al
TABLE S1: Genes set enrichment analysis revealed a significant overrepresentation of the gene set RESPONSE_TO_UV in high risk DLBCL patients compared to low risk patients (P<.001).
PROBE	GENE SYMBOL	GENE_TITLE	RANK METRIC SCORE	RUNNING Enrichment Score	CORE ENRICHMENT
ERCC6	ERCC6	excision repair cross-complementing rodent repair deficiency, complementation group 6	-0.16711555421352386	-0.48872334	Yes
DDB2	DDB2	damage-specific DNA binding protein 2, 48kDa	-0.18815378844738007	-0.48541552	Yes
MC1R	MC1R	melanocortin 1 receptor (alpha melanocyte stimulating hormone receptor)	-0.2139146327972412	-0.48206696	Yes
RELA	RELA	v-rel reticuloendotheliosis viral oncogene homolog A, p65 (avian)	-0.25157925486564636	-0.48130617	Yes
IL12A	IL12A	interleukin 12A (natural killer cell stimulatory factor 1, cytotoxic lymphocyte maturation factor 1, p35)	-0.30021563172340393	-0.477228	Yes
CDKN2D	CDKN2D	cyclin-dependent kinase inhibitor 2D (p19, inhibits CDK4)	-0.3125869929790497	-0.43454397	Yes
ERCC2	ERCC2	excision repair cross-complementing rodent repair deficiency, complementation group 2	-0.32408812642097473	-0.3871739	Yes
POLD1	POLD1	polymerase (DNA directed), delta 1, catalytic subunit 125kDa	-0.34296879172325134	-0.3437858	Yes
UBE4B	UBE4B	ubiquitination factor E4B (UFD2 homolog, yeast)	-0.3476070761680603	-0.28646725	Yes
BRSK1	BRSK1	BR serine/threonine kinase 1	-0.3799445927143097	-0.24146336	Yes
ERCC8	ERCC8	excision repair cross-complementing rodent repair deficiency, complementation group 8	-0.38343119621276855	-0.17607442	Yes
ERCC3	ERCC3	excision repair cross-complementing rodent repair deficiency, complementation group 3	-0.4080659747123718	-0.11866426	Yes
ERCC4	ERCC4	excision repair cross-complementing rodent repair deficiency, complementation group 4	-0.4226701855659485	-0.050971735	Yes
BCL3	BCL3	B-cell CLL/lymphoma 3	-0.47951316833496094	0.012146623	Yes

## Sheet: supp table 2
TABLE S2: Genes set enrichment analysis revealed a significant overrepresentation of the gene set RESPONSE_TO_RADIATION in high risk DLBCL patients compared to low risk patients (P<.001).
PROBE	GENE SYMBOL	GENE_TITLE	RANK METRIC SCORE	RUNNING Enrichment Score	CORE ENRICHMENT
RELA	RELA	v-rel reticuloendotheliosis viral oncogene homolog A, p65 (avian)	-0.25157925486564636	-0.41437787	Yes
GRK1	GRK1	G protein-coupled receptor kinase 1	-0.2648582458496094	-0.4079969	Yes
NF1	NF1	neurofibromin 1 (neurofibromatosis, von Recklinghausen disease, Watson disease)	-0.2651579976081848	-0.3873337	Yes
OPN1SW	OPN1SW	opsin 1 (cone pigments), short-wave-sensitive (color blindness, tritan)	-0.26651906967163086	-0.3678771	Yes
IL12A	IL12A	interleukin 12A (natural killer cell stimulatory factor 1, cytotoxic lymphocyte maturation factor 1, p35)	-0.30021563172340393	-0.37632477	Yes
CDKN2D	CDKN2D	cyclin-dependent kinase inhibitor 2D (p19, inhibits CDK4)	-0.3125869929790497	-0.3637474	Yes
ERCC2	ERCC2	excision repair cross-complementing rodent repair deficiency, complementation group 2	-0.32408812642097473	-0.34758666	Yes
FECH	FECH	ferrochelatase (protoporphyria)	-0.3361791670322418	-0.3321272	Yes
POLD1	POLD1	polymerase (DNA directed), delta 1, catalytic subunit 125kDa	-0.34296879172325134	-0.31068203	Yes
UBE4B	UBE4B	ubiquitination factor E4B (UFD2 homolog, yeast)	-0.3476070761680603	-0.28682724	Yes
PDE6B	PDE6B	phosphodiesterase 6B, cGMP-specific, rod, beta	-0.36020731925964355	-0.26728338	Yes
BRSK1	BRSK1	BR serine/threonine kinase 1	-0.3799445927143097	-0.24997911	Yes
ERCC8	ERCC8	excision repair cross-complementing rodent repair deficiency, complementation group 8	-0.38343119621276855	-0.22149917	Yes
GRM6	GRM6	glutamate receptor, metabotropic 6	-0.39252251386642456	-0.19629289	Yes
NHEJ1	NHEJ1	nonhomologous end-joining factor 1	-0.40609657764434814	-0.1718656	Yes
ERCC3	ERCC3	excision repair cross-complementing rodent repair deficiency, complementation group 3	-0.4080659747123718	-0.14032404	Yes
ERCC4	ERCC4	excision repair cross-complementing rodent repair deficiency, complementation group 4	-0.4226701855659485	-0.11332472	Yes
PITPNM1	PITPNM1	phosphatidylinositol transfer protein, membrane-associated 1	-0.448119193315506	-0.08821198	Yes
PNKP	PNKP	polynucleotide kinase 3'-phosphatase	-0.45732346177101135	-0.05531723	Yes
CLOCK	CLOCK	clock homolog (mouse)	-0.46957892179489136	-0.02238081	Yes
BCL3	BCL3	B-cell CLL/lymphoma 3	-0.47951316833496094	0.01216617	Yes

## Sheet: supp table 3
TABLE S3: Genes set enrichment analysis revealed a significant overrepresentation of the gene set MITOCHONDRIAL_OUTER_MEMBRANE in high risk DLBCL patients compared to low risk patients (P<.001).
PROBE	GENE SYMBOL	GENE_TITLE	RANK METRIC SCORE	RUNNING Enrichment Score	CORE ENRICHMENT
MCL1	MCL1	myeloid cell leukemia sequence 1 (BCL2-related)	-0.2195163518190384	-0.5630576	Yes
RAB11FIP5	RAB11FIP5	RAB11 family interacting protein 5 (class I)	-0.22118674218654633	-0.5131355	Yes
TOMM34	TOMM34	translocase of outer mitochondrial membrane 34	-0.258871465921402	-0.49301022	Yes
OPA1	OPA1	optic atrophy 1 (autosomal dominant)	-0.27279046177864075	-0.44274652	Yes
TOMM22	TOMM22	translocase of outer mitochondrial membrane 22 homolog	-0.32764777541160583	-0.41467682	Yes
VDAC1	VDAC1	voltage-dependent anion channel 1	-0.393351674079895	-0.36706054	Yes
MFN2	MFN2	mitofusin 2	-0.4012226164340973	-0.27535534	Yes
RHOT2	RHOT2	ras homolog gene family, member T2	-0.44096893072128296	-0.18813501	Yes
RAF1	RAF1	v-raf-1 murine leukemia viral oncogene homolog 1	-0.44475460052490234	-0.08267019	Yes
MSTO1	MSTO1	misato homolog 1 (Drosophila)	-0.44529932737350464	0.023653418	Yes

## Sheet: supp table 4
TABLE S4: Genes set enrichment analysis revealed a significant overrepresentation of the gene set STRUCTURAL_CONSTITUENT_OF_RIBOSOME in low risk DLBCL patients compared to high risk patients (P=.04).
PROBE	GENE SYMBOL	GENE_TITLE	RANK METRIC SCORE	RUNNING Enrichment Score	CORE ENRICHMENT
RPL39	RPL39	ribosomal protein L39	0.4106729328632355	0.012832638	Yes
RPS20	RPS20	ribosomal protein S20	0.4063792824745178	0.03550139	Yes
RPL37	RPL37	ribosomal protein L37	0.38687199354171753	0.054421417	Yes
RPS27	RPS27	ribosomal protein S27 (metallopanstimulin 1)	0.3736400604248047	0.07282626	Yes
RPL31	RPL31	ribosomal protein L31	0.3689175248146057	0.09256763	Yes
RPL6	RPL6	ribosomal protein L6	0.3477461338043213	0.1073933	Yes
RPS13	RPS13	ribosomal protein S13	0.34391331672668457	0.12560351	Yes
RPL7	RPL7	ribosomal protein L7	0.3436766564846039	0.14526135	Yes
RPL3	RPL3	ribosomal protein L3	0.3416226804256439	0.16363245	Yes
RPL19	RPL19	ribosomal protein L19	0.34158748388290405	0.18321921	Yes
RPS3A	RPS3A	ribosomal protein S3A	0.3382663428783417	0.20144656	Yes
RPL30	RPL30	ribosomal protein L30	0.33772993087768555	0.2206173	Yes
RPS15A	RPS15A	ribosomal protein S15a	0.3342267870903015	0.23875915	Yes
RPS23	RPS23	ribosomal protein S23	0.3315870463848114	0.2571393	Yes
RPL41	RPL41	ribosomal protein L41	0.3273247480392456	0.2745931	Yes
RPL5	RPL5	ribosomal protein L5	0.32329699397087097	0.2917673	Yes
RPS25	RPS25	ribosomal protein S25	0.31861594319343567	0.30789375	Yes
RPS7	RPS7	ribosomal protein S7	0.3148926794528961	0.32463473	Yes
RPS4X	RPS4X	ribosomal protein S4, X-linked	0.31469660997390747	0.34267956	Yes
RPS14	RPS14	ribosomal protein S14	0.3128562867641449	0.35998568	Yes
RPL27	RPL27	ribosomal protein L27	0.31077563762664795	0.37688023	Yes
RPS21	RPS21	ribosomal protein S21	0.3067150115966797	0.39295748	Yes
RPS18	RPS18	ribosomal protein S18	0.303852915763855	0.4089193	Yes
RPL14	RPL14	ribosomal protein L14	0.30378440022468567	0.4262897	Yes
RPL23A	RPL23A	ribosomal protein L23a	0.2969067394733429	0.43975887	Yes
RPL11	RPL11	ribosomal protein L11	0.2914181351661682	0.45340034	Yes
RPS19	RPS19	ribosomal protein S19	0.28957661986351013	0.4693229	Yes
RPLP2	RPLP2	ribosomal protein, large, P2	0.2895691394805908	0.4859269	Yes
RPL28	RPL28	ribosomal protein L28	0.2818574905395508	0.49838698	Yes
RPL15	RPL15	ribosomal protein L15	0.2714828550815582	0.50840133	Yes
RPL9	RPL9	ribosomal protein L9	0.2699674665927887	0.52310205	Yes
RPS6	RPS6	ribosomal protein S6	0.26817142963409424	0.5374563	Yes
MRPL52	MRPL52	mitochondrial ribosomal protein L52	0.26683977246284485	0.55188024	Yes
RPL13A	RPL13A	ribosomal protein L13a	0.2665438950061798	0.56696916	Yes
RPS11	RPS11	ribosomal protein S11	0.2661430835723877	0.5817428	Yes
RPS10	RPS10	ribosomal protein S10	0.26108789443969727	0.5940348	Yes
RPS29	RPS29	ribosomal protein S29	0.2610471546649933	0.60895467	Yes
RPLP1	RPLP1	ribosomal protein, large, P1	0.25608542561531067	0.62027794	Yes
FAU	FAU	ribosomal protein S30	0.2524619698524475	0.63231885	Yes
RPL22	RPL22	ribosomal protein L22	0.2475612908601761	0.6423253	Yes
RPS12	RPS12	ribosomal protein S12	0.24741612374782562	0.6563661	Yes
RPL7A	RPL7A	ribosomal protein L7a	0.2390962541103363	0.66389024	Yes
RPS15	RPS15	ribosomal protein S15	0.23563896119594574	0.6744794	Yes
RPS16	RPS16	ribosomal protein S16	0.23387090861797333	0.68613625	Yes
RPLP0	RPLP0	ribosomal protein, large, P0	0.22053112089633942	0.68718934	Yes
MRPL10	MRPL10	mitochondrial ribosomal protein L10	0.2171102911233902	0.6964239	Yes
RPS5	RPS5	ribosomal protein S5	0.21602486073970795	0.707788	Yes
RPS24	RPS24	ribosomal protein S24	0.21400925517082214	0.71791625	Yes
RPL18	RPL18	ribosomal protein L18	0.21399496495723724	0.7301868	Yes
RPL35	RPL35	ribosomal protein L35	0.206888347864151	0.7352309	Yes
RPL13	RPL13	ribosomal protein L13	0.19880883395671844	0.73908114	Yes
RPS8	RPS8	ribosomal protein S8	0.19223438203334808	0.74260306	Yes
MRPS24	MRPS24	mitochondrial ribosomal protein S24	0.1844232976436615	0.7448004	Yes
RPL29	RPL29	ribosomal protein L29	0.17745555937290192	0.74640334	Yes
RPS17	RPS17	ribosomal protein S17	0.17606642842292786	0.75498915	Yes
